# Supplementary material for: Impact of political partisanship on public interest in infection prevention measures in the United States: An infodemiological study
Source: Prev Med Rep. 2021 Jul 14;23:101493. doi: 10.1016/j.pmedr.2021.101493 (PMC8326196; doi:10.1016/j.pmedr.2021.101493)
Supplement: Supplementary data 2 [file mmc2.zip › mmc2.R]

library("readxl")
library("dplyr")
library("tidyverse")
library("Hmisc")
library("corrplot")

###Data
US_partisanship_map <- read_excel("US_Partisanship_map.xlsx")
US_partisanship_map2 <- US_partisanship_map[-c(1,2,9:10)]
colnames(US_partisanship_map2) <- c("Hand washing", "Mask", "Social distancing", "Quarantine", "Partisan Voting Index score", "Cumulative case rate (per 100 000)")
ts_US_partisanship_5y <- read_excel("time_series_US_Partisanship_5y.xlsx")
ts_US_partisanship <- ts_US_partisanship_5y[-c(1:158),]
Hand_washing_A_orig <- read.csv("US_state_Hand_washing_A.csv", header = FALSE)
Hand_washing_B_orig <- read.csv("US_state_Hand_washing_B.csv", header = FALSE)
Hand_washing_C_orig <- read.csv("US_state_Hand_washing_C.csv", header = FALSE)
Mask_A_orig <- read.csv("US_state_Mask_A.csv", header = FALSE)
Mask_B_orig <- read.csv("US_state_Mask_B.csv", header = FALSE)
Mask_C_orig <- read.csv("US_state_Mask_C.csv", header = FALSE)
Social_distancing_A_orig <- read.csv("US_state_Social_distancing_A.csv", header = FALSE)
Social_distancing_B_orig <- read.csv("US_state_Social_distancing_B.csv", header = FALSE)
Social_distancing_C_orig <- read.csv("US_state_Social_distancing_C.csv", header = FALSE)
Quarantine_A_orig <- read.csv("US_state_Quarantine_A.csv", header = FALSE)
Quarantine_B_orig <- read.csv("US_state_Quarantine_B.csv", header = FALSE)
Quarantine_C_orig <- read.csv("US_state_Quarantine_C.csv", header = FALSE)

###Figure 1A
df <- ts_US_partisanship %>%
  select(Date, Quarantine, 'Social distancing', 'Hand washing', Mask) %>%
  gather(key = "variable", value = "value", -Date)

ggplot(df, aes(x = Date, y = value)) + 
  geom_line(aes(color = variable), size=1) + 
  scale_color_manual(values = c("darkred", "steelblue", "red", "orange")) +
  theme_classic() +
  theme(legend.position = c(.25,.55)) +
  theme(legend.text=element_text(size=15)) +
  theme(text = element_text(size=17)) +
  theme(
    axis.title.x = element_text(margin = unit(c(3, 0, 0, 0), "mm")),
    axis.title.y = element_text(margin = unit(c(0, 3, 0, 0), "mm")),
    plot.margin = margin(10, 25, 10, 10)
  ) +
  xlab('Date') +
  ylab('Relative search volume') +
  scale_x_datetime(date_labels = "%b %Y",date_breaks = "3 months") + 
  labs(color ="")

###Figure 1B
corr <- cor(US_partisanship_map2, method = c("spearman"))
rcorr <- rcorr(as.matrix(US_partisanship_map2), type = "spearman")
rcorr.coeff <- rcorr$r
rcorr.p <- rcorr$P
corrplot(corr, method = "circle", type = "lower", number.cex=1.2, tl.cex =1.2, addCoef.col = "black", diag = FALSE,cl.ratio = 0.2, cl.align = "c",tl.col = "black")

###Figure 1C
tidy_df <- function(df) {
  df <- df[-c(1:3),]
}

#Period A (1 Jan 2020 to 25 May 2020)
Hand_washing_A <- tidy_df(Hand_washing_A_orig)
colnames(Hand_washing_A) <- c("State", "Hand_washing_A")
Mask_A <- tidy_df(Mask_A_orig)
colnames(Mask_A) <- c("State", "Mask_A")
Social_distancing_A <- tidy_df(Social_distancing_A_orig)
colnames(Social_distancing_A) <- c("State", "Social_distancing_A")
Quarantine_A <- tidy_df(Quarantine_A_orig)
colnames(Quarantine_A) <- c("State", "Quarantine_A")

#Period B (25 May 2020 to 7 Sep 2020)
Hand_washing_B <- tidy_df(Hand_washing_B_orig)
colnames(Hand_washing_B) <- c("State", "Hand_washing_B")
Mask_B <- tidy_df(Mask_B_orig)
colnames(Mask_B) <- c("State", "Mask_B")
Social_distancing_B <- tidy_df(Social_distancing_B_orig)
colnames(Social_distancing_B) <- c("State", "Social_distancing_B")
Quarantine_B <- tidy_df(Quarantine_B_orig)
colnames(Quarantine_B) <- c("State", "Quarantine_B")

#Period C (7 Sep 2020 to 12 Dec 2020)
Hand_washing_C <- tidy_df(Hand_washing_C_orig)
colnames(Hand_washing_C) <- c("State", "Hand_washing_C")
Mask_C <- tidy_df(Mask_C_orig)
colnames(Mask_C) <- c("State", "Mask_C")
Social_distancing_C <- tidy_df(Social_distancing_C_orig)
colnames(Social_distancing_C) <- c("State", "Social_distancing_C")
Quarantine_C <- tidy_df(Quarantine_C_orig)
colnames(Quarantine_C) <- c("State", "Quarantine_C")

#Convert chr to num
Hand_washing_A$Hand_washing_A <- as.numeric(Hand_washing_A$Hand_washing_A)
Hand_washing_B$Hand_washing_B <- as.numeric(Hand_washing_B$Hand_washing_B)
Hand_washing_C$Hand_washing_C <- as.numeric(Hand_washing_C$Hand_washing_C)
Mask_A$Mask_A <- as.numeric(Mask_A$Mask_A)
Mask_B$Mask_B <- as.numeric(Mask_B$Mask_B)
Mask_C$Mask_C <- as.numeric(Mask_C$Mask_C)
Social_distancing_A$Social_distancing_A <- as.numeric(Social_distancing_A$Social_distancing_A)
Social_distancing_B$Social_distancing_B <- as.numeric(Social_distancing_B$Social_distancing_B)
Social_distancing_C$Social_distancing_C <- as.numeric(Social_distancing_C$Social_distancing_C)
Quarantine_A$Quarantine_A <- as.numeric(Quarantine_A$Quarantine_A)
Quarantine_B$Quarantine_B <- as.numeric(Quarantine_B$Quarantine_B)
Quarantine_C$Quarantine_C <- as.numeric(Quarantine_C$Quarantine_C)

US_partisanship_map_period <- US_partisanship_map[,-c(3:6)]


#Period A analysis
Period_A_analysis <- Hand_washing_A
Period_A_analysis <- merge(Period_A_analysis, Mask_A, by.y = "State")
Period_A_analysis <- merge(Period_A_analysis, Social_distancing_A, by.y = "State")
Period_A_analysis <- merge(Period_A_analysis, Quarantine_A, by.y = "State")
Period_A_analysis <- merge(Period_A_analysis, US_partisanship_map_period, by.y = "State")
Period_A_analysis_main <- Period_A_analysis[-c(1,6,8:10)]
rcorr_A <- rcorr(as.matrix(Period_A_analysis_main), type = "spearman")
rcorr_A.r <- data.frame(rcorr_A$r)
rcorr_A.p <- data.frame(rcorr_A$P)
rcorr_A.r <- data.frame(rcorr_A.r[c(1:4),5])
rownames(rcorr_A.r) <- c("Hand_washing", "Mask", "Social_distancing", "Quarantine")
colnames(rcorr_A.r) <- c("PVI_A")
rcorr_A.p <- data.frame(rcorr_A.p[c(1:4),5])
rownames(rcorr_A.p) <- c("Hand_washing", "Mask", "Social_distancing", "Quarantine")
colnames(rcorr_A.p) <- c("PVI_A")

#Period B analysis
Period_B_analysis <- Hand_washing_B
Period_B_analysis <- merge(Period_B_analysis, Mask_B, by.y = "State")
Period_B_analysis <- merge(Period_B_analysis, Social_distancing_B, by.y = "State")
Period_B_analysis <- merge(Period_B_analysis, Quarantine_B, by.y = "State")
Period_B_analysis <- merge(Period_B_analysis, US_partisanship_map_period, by.y = "State")
Period_B_analysis_main <- Period_B_analysis[-c(1,6,8:10)]
rcorr_B <- rcorr(as.matrix(Period_B_analysis_main), type = "spearman")
rcorr_B.r <- data.frame(rcorr_B$r)
rcorr_B.p <- data.frame(rcorr_B$P)
rcorr_B.r <- data.frame(rcorr_B.r[c(1:4),5])
rownames(rcorr_B.r) <- c("Hand_washing", "Mask", "Social_distancing", "Quarantine")
colnames(rcorr_B.r) <- c("PVI_B")
rcorr_B.p <- data.frame(rcorr_B.p[c(1:4),5])
rownames(rcorr_B.p) <- c("Hand_washing", "Mask", "Social_distancing", "Quarantine")
colnames(rcorr_B.p) <- c("PVI_B")

#Period C analysis
Period_C_analysis <- Hand_washing_C
Period_C_analysis <- merge(Period_C_analysis, Mask_C, by.y = "State")
Period_C_analysis <- merge(Period_C_analysis, Social_distancing_C, by.y = "State")
Period_C_analysis <- merge(Period_C_analysis, Quarantine_C, by.y = "State")
Period_C_analysis <- merge(Period_C_analysis, US_partisanship_map_period, by.y = "State")
Period_C_analysis_main <- Period_C_analysis[-c(1,6,8:10)]
rcorr_C <- rcorr(as.matrix(Period_C_analysis_main), type = "spearman")
rcorr_C.r <- data.frame(rcorr_C$r)
rcorr_C.p <- data.frame(rcorr_C$P)
rcorr_C.r <- data.frame(rcorr_C.r[c(1:4),5])
rownames(rcorr_C.r) <- c("Hand_washing", "Mask", "Social_distancing", "Quarantine")
colnames(rcorr_C.r) <- c("PVI_C")
rcorr_C.p <- data.frame(rcorr_C.p[c(1:4),5])
rownames(rcorr_C.p) <- c("Hand_washing", "Mask", "Social_distancing", "Quarantine")
colnames(rcorr_C.p) <- c("PVI_C")

Period_all_analysis.r <- cbind(rcorr_A.r, rcorr_B.r, rcorr_C.r)
Period_all_analysis.r <- t(Period_all_analysis.r)
rownames(Period_all_analysis.r) <- c("Correlation to PVI (1st wave)", "Correlation to PVI (2nd wave)", "Correlation to PVI (3rd wave)")
colnames(Period_all_analysis.r) <- c("Hand washing", "Mask", "Social distancing", "Quarantine")
Period_all_analysis.p <- cbind(rcorr_A.p, rcorr_B.p, rcorr_C.p)


###Table 1A
t.test(US_partisanship_map$Social_distancing~US_partisanship_map$Election_20)
t.test(US_partisanship_map$Hand_washing~US_partisanship_map$Election_20)
t.test(US_partisanship_map$Mask~US_partisanship_map$Election_20)
t.test(US_partisanship_map$Quarantine~US_partisanship_map$Election_20)

###Table 1B
t.test(Period_A_analysis$Social_distancing_A~Period_A_analysis$Election_20)
t.test(Period_A_analysis$Hand_washing_A~Period_A_analysis$Election_20)
t.test(Period_A_analysis$Mask_A~Period_A_analysis$Election_20)
t.test(Period_A_analysis$Quarantine_A~Period_A_analysis$Election_20)

###Table 1C
t.test(Period_B_analysis$Social_distancing_B~Period_B_analysis$Election_20)
t.test(Period_B_analysis$Hand_washing_B~Period_B_analysis$Election_20)
t.test(Period_B_analysis$Mask_B~Period_B_analysis$Election_20)
t.test(Period_B_analysis$Quarantine_B~Period_B_analysis$Election_20)

###Table 1D
t.test(Period_C_analysis$Social_distancing_C~Period_C_analysis$Election_20)
t.test(Period_C_analysis$Hand_washing_C~Period_C_analysis$Election_20)
t.test(Period_C_analysis$Mask_C~Period_C_analysis$Election_20)
t.test(Period_C_analysis$Quarantine_C~Period_C_analysis$Election_20)
